# Supplementary material for: The ABCISIC ACID INSENSITIVE (ABI) 4 Transcription Factor Is Stabilized by Stress, ABA and Phosphorylation
Source: Plants (Basel). 2022 Aug 22;11(16):2179. doi: 10.3390/plants11162179 (PMC9414092; doi:10.3390/plants11162179)
Supplement: Supplementary file 1 [file plants-11-02179-s001.zip]

Archive with 2 entries (2 files):
- Tzofia ABI4 Figure S1.pdf
- Tzofia ABI4 Table S1.pdf
